# Supplementary material for: Investigation of the Effect of C-Terminal Adjacent Phenylalanine Residues on Asparagine Deamidation by Quantum Chemical Calculations
Source: Int J Mol Sci. 2025 Jul 16;26(14):6819. doi: 10.3390/ijms26146819 (PMC12295027; doi:10.3390/ijms26146819)
Supplement: Supplementary file 1 [file ijms-26-06819-s001.zip]

Archive with 1 entries (1 files):
- ijms-3709147-supplementary.pdf
